# Supplementary material for: In Silico Evaluation of Algorithm-Based Clinical Decision Support Systems Based on Care Pathway Simulation Models: Scoping Review
Source: JMIR AI. 2026 Mar 24;5:e72472. doi: 10.2196/72472 (PMC13012236; doi:10.2196/72472)
Supplement: Multimedia Appendix 3 [file ai-v5-e72472-s003.xlsx]

## Sheet: Summary
Authors	Year of Publication	Country Of Research	Title	Data Source type	Collection design	Source name	Description	CDS Domain of Application	CDS Specific Aim	Aim Classification	In Silico Evaluation Objective	Reported Simulation Method (DES, ABM, SD, Markov, etc)	Simulation Scope	In Silico Evaluation Metrics				Simulation Parameters				Reusability NR: Not Reported; Bespoke: Requires significant changes to be adopted elsewhere; Generic: Reusable with minimal changes for adoption in other settings	Weblink to code or simulation tool	Comments on reusability
														Provider Metrics	Patient Metrics	Cost Metrics	Process Metrics	Provider Parameters	Patient Parameters	Cost Parameters	Process or Workflow Parameters
Rogers et al., 2023	2023	USA	Optimizing the Implementation of Clinical Predictive Models to Minimize National Costs: Sepsis Case Study	Institution EHR Database	Retrospective observational	University of California San Diego Health; Emory University Hospital	Period: Jan 2014 to Dec 2018 Size: 515,720 encounters Individuals aged 18 years or older were monitored continuously during their hospitalization until either the occurrence of the initial sepsis episode or their transfer out of a specific care unit (either the ICU or the emergency department)	Infectious diseases	Sepsis onset risk	Prognostic	SBO	Decision threshold cost sensitivity analysis	Cost-based optimization of a sepsis prediction model threshold	No	No	Yes	No	Yes	No	Yes	Yes	NR,Generic	None	ML model repository in the cited study: https://github.com/NematiLab/COMPOSER; Open-source; Github repo GNU General Public License; No repository provided for the simulation of costs impact.
Thompson et al., 2023	2023	USA	Evaluation of wait time saving effectiveness of triage algorithms	NA	Synthetic, proposed theoretical cohort	NA	NA	Radiology	Lung disease risk	Triage	OM + SA	Markov; STM, individual-based	Radiologist image-reading workflow for disease diagnosis	No	Yes	No	Yes	Yes	No	No	Yes	Reported,Generic	https://github.com/DIDSR/QuCAD
Wornow et al., 2023	2023	USA	APLUS: A Python library for usefulness simulations of machine learning models in healthcare	Institution EHR Database	Retrospective observational	Stanford Hospital	Period: 1998 to 2020 Size: 3,168 patients Patients with at least two separate ICD-9/ICD-10 or CPT codes and/or peripheral artery disease notes with no exclusion codes and 50 years and older with at least 1 year of EHR data	Cardiology	Peripheral arterial disease risk	Diagnostic,Screening	OM + SA	DES with DCA	(1) Clinic care delivery workflow from a patient visiting the clinic and the consequent treatment decision (i.e., untreated, surgery, medication) and (2) Multiple resource constraints within the workflow	No	Yes	No	No	Yes	Yes	No	Yes	Reported,Generic	https://github.com/som-shahlab/aplus
Allen et al., 2022	2022	UK	Use of Clinical Pathway Simulation and Machine Learning to Identify Key Levers for Maximizing the Benefit of Intravenous Thrombolysis in Acute Stroke	National clinical audit data	Prospective observational	Sentinel Stroke National Audit Programme (SSNAP)[61]	Period: 2016 to 2018 Size: 246,676 admissions Emergency stroke admissions to acute hospitals in England and Wales	ED	Thrombolysis use	Prescriptive	OM + SA	DES (not reported)	Stroke care delivery workflow from stroke onset, arrival, CT scan, up until thrombolysis administration.	No	Yes	No	Yes	No	Yes	No	Yes	NR,Generic	https://samuel-book.github.io/samuel-1/	Code was shared to conform to the Turing Way (The Turing Way handbook to reproducible, ethical, and collaborative data science) but is not reported to be either bespoke or reusable in other contexts.
Doubleday et al., 2022	2022	USA	Risk controlled decision trees and random forests for precision Medicine	Clinical trial	Prospective randomized controlled	DURAbility of Basal vs Lispro mix 75/25 insulin Efficacy (DURABLE) trial [63]	Period: Dec 2005 – Jul 2007 Size: 1,498 patients Included were patients diagnosed with type 2 diabetes, while those with incomplete follow-up data or extreme covariate or outcome values were excluded from the analysis set.	None reported, Domain-agnostic	Optimal treatment	Prescriptive	SBO	Risk-adjusted Decision Tree (or Random Forest) Optimization; Resemblance to DTRO	Optimization of individualized treatment rules in any treatment optimization scenario where historical data for efficacy and risk associated with past treatments are available	No	Yes	No	No	No	Yes	No	Yes	Reported,Generic	https://github.com/kdoub5ha/rcITR
Rodriguez et al., 2022	2022	USA	A Framework for Using Real-World Data and Health Outcomes Modeling to Evaluate Machine Learning-Based Risk Prediction Models.	Registry	Retrospective observational	CF Foundation Patient Registry (CFFPR)	Period: 2012 Size: 10,615 patients CFFPR pre-lung transplantation adults who had at least 1 encounter in both 2011 and 2012 and are 18 or older by January 1, 2012	Organ transplant	Mortality risk	Prognostic	OM + SA	STM (microsimulation)	(1) Patient longitudinal health states (i.e., survival) simulation and (2) Single-resource constraint evaluation (i.e., organs available for transplant)	No	Yes	No	Yes	No	Yes	No	Yes	Reported,Generic	None
Tardini et al., 2022	2022	USA & Italy	Optimal Treatment Selection in Sequential Systemic and Locoregional Therapy of Oropharyngeal Squamous Carcinomas: Deep Q-Learning With a Patient-Physician Digital Twin Dyad	Institution EHR Database	Retrospective observational	MD Anderson Cancer Center (MDACC)	Period: 2005 to 2013 Size: 536 patients Patients with oropharyngeal squamous cell carcinoma who were treated at the MDACC between 2005 and 2013 and with a minimum follow-up of 4 years or who died within 4 years were included in the data set	Oncology	Survival, toxicity incidence	Prescriptive,Prognostic	SBO	STM (not reported); RL for optimization	Cancer patient treatment stages i.e., from pretreatment features, initial chemotherapy decision, subsequent concurrent chemotherapy or radiotherapy decision, and finally the neck dissection decision.	No	Yes	No	No	No	Yes	No	Yes	Reported,Bespoke	https://github.com/ElisaTardini/HNC-Digital-Twin	No License included
Ziegelmayer et al., 2022	2022	Germany	Cost-Effectiveness of Artificial Intelligence Support in Computed Tomography-Based Lung Cancer Screening	Government Mortality Database; Other Published Literature	Retrospective observational	Multiple sources used to initialize parameters	Period: 2016 Size: Varies across sources	Oncology	Lung cancer screening	Diagnostic,Screening	OM + SA	Markov; STM (cohort-based simulation)	Cohort level "cost-effectiveness of an AI-based system in the context of baseline lung cancer screening".	No	No	Yes	No	No	Yes	No	Yes	NR,Generic	None
Kamalzadeh et al., 2021	2021	USA	An Analytics-Driven Approach for Optimal Individualized Diabetes Screening	Institution EHR Database	Retrospective observational	Parkland Health & Hospital System (PHHS)	Period: 2010 to 2014 Size: 62,721 patients Patients without a prior diabetes diagnosis at cohort entry	Endocrinology	Diabetes risk	Diagnostic,Screening	SBO	STM: Various Markov models; POMDP optimization	(1) Patient longitudinal health states (i.e., diabetes status) simulation and (2) Single-resource constraint evaluation (i.e., screening capacity)	No	Yes	Yes	Yes	No	Yes	Yes	Yes	Reported,Generic	None
Kim et al., 2021	2021	South Korea	Optimal Triage for COVID-19 Patients Under Limited Health Care Resources With a Parsimonious Machine Learning Prediction Model and Threshold Optimization Using Discrete-Event Simulation: Development Study	Government EHR Registry	Retrospective observational	Korea Disease Control and Prevention Agency Database	Period: Onset of COVID19 to Apr 2020 Size: 5,601 patients All patients with confirmed SARS-CoV-2 via PCR testing using nasopharyngeal, oropharyngeal, or sputum samples; includes discharged patients	Infectious diseases	Maximum severity level	Prognostic,Triage	OM + SA	DES	COVID19 patient triage based on severity (i.e., assignment to ICU, general ward)	No	Yes	No	No	No	Yes	No	Yes	Reported,Bespoke	https://github.com/minkim88/Optimal-Triage-COVID-19	No License included
Misic et al., 2021	2021	USA	A simulation-based evaluation of machine learning models for clinical decision support: application and analysis using hospital readmission	Institution EHR Database	Retrospective observational	UCLA Ronald Reagan Medical Center (RRMC)	Period: 2017 to 2018 Size: 969 patients Patients receiving anesthesia; Exclusion: terminal organ donors; emergency department visits on same day as discharge without subsequent transfer	ED	Readmission risk	Prognostic	OM + SA	DES (not reported)	Post-operative care pathway until discharge or readmission decision	No	Yes	Yes	Yes	Yes	Yes	No	No	Reported,Generic	http://github.com/vvmisic/finsim-code/
Tang et al., 2021	2021	USA	Step-adjusted tree-based reinforcement learning for evaluating nested dynamic treatment regimes using test-and-treat observational data	Surveillance data	Prospective surveillance	Johns Hopkins University Prostate Cancer Active Surveillance Dataset [66]	Period: 1995 to 2015 Size: 863 patients Men with low-risk prostate cancer, specifically those with prostate-specific antigen density less than 0.15 μg/L per mL, clinical stage T1c disease or lower, the Gleason score between 2 and 6, at most two positive biopsy cores, and at most 50% tumor in any single core	Oncology	Optimal treatment	Prescriptive	SBO	multi-stage decision-making; RL for optimization	Two-stage dynamic treatment regime with each stage involving a test decision and subsequent treat decision steps.	No	Yes	No	No	No	Yes	No	Yes	NR,Generic	None	The optimization framework will need to be implemented in code as the authors do not provide this. Algorithms are detailed in the main paper and the supplementary document.
Alenany & Cadi, 2020	2020	USA & France	Modeling patient flow in the emergency department using machine learning and simulation	Institution EHR Database	Synthetic, based on statistics from cited literature	Two major acute hospitals within a single Northern Ireland health and social care trust	Period: 2015 Size: 500 patient records	ED	Readmission risk	Triage	OM + SA	DES (not reported)	From emergency department (theoretical) arrival until departure from ED: Workflow states and transitions	No	Yes	No	Yes	No	Yes	No	Yes	NR,Bespoke	https://info.arenasimulation.com/v15-features	Simulator is free for download and use but with limited features unless premium subscription is applied for.
D’Andrea et al., 2020	2020	USA	A bronchial-airway gene-expression classifier to improve the diagnosis of lung cancer: Clinical outcomes and cost-effectiveness analysis	Clinical trial	Synthetic, Generated from summary statistics of past clinical trials	AEGIS-1, AEGIS-2 [62]	Period: 2008 to 2011; 2010 to 201 Size: 639 patients Current and former smokers undergoing bronchoscopy for suspected lung cancer at 28 sites across the United States, Canada, and Ireland were included, with exclusion criteria comprising age under 21 years, no history of smoking (<100 cigarettes), and concurrent or prior lung cancer	Oncology	Lung cancer status	Diagnostic	OM + SA	DES	Complete diagnostic and surveillance pathway; Explores three different pathway scenarios.	No	Yes	Yes	Yes	No	Yes	Yes	Yes	NR,Bespoke	https://www.rockwellautomation.com/en-us/products/software/arena-simulation/discrete-event-modeling.html
Allen et al., 2019	2019	UK	Can clinical audits be enhanced by pathway simulation and machine learning? An example from the acute stroke pathway	National clinical audit data	Prospective observational	Sentinel Stroke National Audit Programme (SSNAP)[61]	Period: 2013 to 2014 Size: 7,871 patient records Patients with confirmed stroke over a period of 2 years (2013–2014) and with complete data for 12 parameters regarding their characteristics and time-stamped pathway location	ED	Thrombolysis use	Prescriptive	OM + SA	DES (not reported)	Stroke care delivery workflow from stroke onset, arrival, CT scan, up until thrombolysis administration.	No	Yes	No	Yes	No	Yes	No	Yes	Reported,Bespoke	https://github.com/MichaelAllen1966/stroke_thrombolysis_pathway	Contained in the supplementary material; "The use of open source software and the provision of our code in a public repository should also facilitate easier adoption or refinement of the approach by others."
Hunter-Zinck et al., 2019	2019	USA	Predicting emergency department orders with multilabel machine learning techniques and simulating effects on length of stay	Institution EHR Database	Retrospective observational	Veterans Health Administration Corporate Data Warehouse	Period: Apr 2012 to Dec 2016 Size: 140,855 encounters Data on patient triage and clinical orders gathered from encounters at an emergency department and two urgent care centers	ED	Doctors orders	Prescriptive	OM	DES (not reported); Time-to-event data	From emergency department (theoretical) arrival until departure from ED: Simulation of LOS based on aggregate time-interval across orders, triage, and disposition	No	Yes	Yes	No	No	No	Yes	Yes	NR,Bespoke	None
Tsai et al., 2019	2019	Taiwan	Data science for extubation prediction and value of information in surgical intensive care unit	Institution EHR Database	Retrospective observational	National Cheng Kung University Hospital	Period: Oct 2015 to Sep 2016 Size: 704 observations ICU patient records during the period of collection	Intensive Care	Extubation failure	Prognostic	OM + SA	Bayesian Decision Tree Analysis	Bayesian decision analysis of costs (i.e., ICU days) attributed to a decision to extubate; Sensitivity analysis was conducted	No	Yes	Yes	No	No	Yes	No	Yes	NR,Generic	None	Bayesian decision analysis is pretty standard and applies to most decision-making scenarios that can be modeled as priors and posteriors.
Hager et al., 2018	2018	USA	Optimal two-stage dynamic treatment regimes from a classification perspective with censored survival data	Clinical trial	Prospective randomized controlled	Study C9710 (Alliance for Clinical Trials in Oncology) [64]	Period: Jun 1999 to Mar 2005 Size: 468 patients Adult patients (≥15 years) clinically diagnosed with APL and confirmed with PML-RARα by RT-PCR at one of three central labs, providing consent. Registration could precede RT-PCR completion, but those with negative results were ineligible. No prior therapy, except hydroxyurea or corticosteroids for WBC count control, was permitted.	Oncology	Survival, adverse events	Prescriptive	SBO	DTRO	Simulation of the DTR optimization formulation was done using synthetic and real world data (North American Leukemia Inter-group Study C9710)	No	Yes	No	No	No	Yes	No	Yes	NR,Generic	https://academic.oup.com/biometrics/article/74/4/1180/7537571?login=false#435759144	R Code provided as an archive file available at the published web version of the article
Lee et al., 2015 ("Applying…")	2015	USA	Applying reinforcement learning techniques to detect hepatocellular carcinoma under limited screening capacity	Clinical trial	Prospective randomized controlled	Hepatitis C Antiviral Long-term Treatment against Cirrhosis (HALT-C) trial [65]	Period: Jun 2000 to Oct 2009 Size: 1,050 patients initially, exact number post exclusion not provided Removed patients with less than 5 alpha-fetoprotein values	Oncology	Optimal screening policy	Diagnostic,Screening	SBO	DES; RL for optimization	Screening pathway for hepatocellular carcinoma	No	Yes	Yes	No	Yes	Yes	No	Yes	NR,Bespoke	None
Lee et al., 2015 ("Transforming…")	2015	USA	Transforming Hospital Emergency Department Workflow and Patient Care	Institution EHR Database; Other	Prospective and retrospective collection	Grady Memorial Hospital data	Period: Aug 2008 to Feb 2009; Oct to Dec 2010 Size: Over 40,000 patients (Phase 1); over 16,000 visits (Phase 2) Patients requiring emergency care during the period of data collection	ED	Readmission risk	Prognostic	SBO	ABM; Verify optimization	Actual emergency department workflow process for a partner care institution.	No	Yes	No	Yes	No	Yes	Yes	Yes	Reported,Generic	https://www.orau.gov/rsb/realopt/; https://sites.google.com/view/evaklee/realopt	It may be accessible via author correspondence; the RealOpt(c) simulation-optimization decision support environment was developed at Georgia Tech; Links to request access and to visit the website are inaccessible.
Ashour & Kremer, 2013	2013	USA	A simulation analysis of the impact of FAHP-MAUT triage algorithm on the Emergency Department performance measures	Institution EHR Database	NA	Susquehanna Health	NA	ED	Triage	Triage	OM	DES	Emergency department (theoretical) triage until (1) immediate treatment or (2) sending the patient to the waiting room	No	Yes	No	Yes	No	Yes	No	Yes	NR,Bespoke	https://www.simio.com/resources/release-notes/notes/simio-release-4.php

## Sheet: In Silico Eval Obj & Paradigms
In Silico Evaluation Objectives*	Abbrebviation	Definition	Simulation Modeling Paradigms Useed	Relevant Studies
Outcome Comparison	OC	Conduct of clinical workflow model or simulation to evaluate CDS in a fixed scenario (with fixed parameters)	DES (not reported); Time-to-event data DES	Hunter-Zinck et al., 2019 Ashour & Kremer, 2013
Outcome Comparison with Sensitivity Analysis	OCSA	Evaluate the sensitivity of metrics to varying clinical workflow parameters and scenarios	Markov; STM, individual-based DES with DCA DES (not reported) STM (microsimulation) Markov; STM (cohort-based simulation) DES DES (not reported) DES (not reported) DES DES (not reported) Bayesian Decision Tree Analysis	Thompson et al., 2023 Wornow et al., 2023 Allen et al., 2022 Rodriguez et al., 2022 Ziegelmayer et al., 2022 Kim et al., 2021 Misic et al., 2021 Alenany & Cadi, 2020 D’Andrea et al., 2020 Allen et al., 2019 Tsai et al., 2019
Simulation-based Optimization	SBO	Intrinsic in silico evaluation during model derivation or training (e.g., optimization of dynamic treatment regimes or a reinforcement learning model); Use of a simulated clinical workflow in optimizing a Clinical Decision Support model or system	Decision threshold cost sensitivity analysis Risk-adjusted Decision Tree (or Random Forest) Optimization; Resemblance to DTRO STM (not reported); RL for optimization STM: Various Markov models; POMDP optimization multi-stage decision-making; RL for optimization DTRO DES; RL for optimization ABM; Verify optimization	Rogers et al., 2023 Doubleday et al., 2022 Tardini et al., 2022 Kamalzadeh et al., 2021 Tang et al., 2021 Hager et al., 2018 Lee et al., 2015 ("Applying…") Lee et al., 2015 ("Transforming…")
*Note: Rationale on the conduct of the clinical workflow simulation
**"not reported": Paradigms determined by the study team but are not stated explicitly by the cited article.

## Sheet: In Silico Eval Metrics
Authors	Year of Publication	Title	Provider Metrics*		Patient Metrics*		Cost Metrics*		Process Metrics*		*Defined in the next sheet: "Definitions of Eval Metrics"
			Themes	Specific Metrics	Themes	Specific Metrics	Themes	Specific Metrics	Themes	Specific Metrics
Alenany & Cadi, 2020	2020	Modeling patient flow in the emergency department using machine learning and simulation	None	None	length of stay	length of stay (LOS)	None	None	duration	door-to-doctor time (DTDT)
Allen et al., 2019	2019	Can clinical audits be enhanced by pathway simulation and machine learning? An example from the acute stroke pathway	None	None	clinical events	good outcomes (modified Rankin Scale score of 0–1 at 3–6 mo, per 1000 emergency stroke admissions)	None	None	treatment usage; duration	comparing actual and predicted thrombolysis use and speed across the seven hospitals
Allen et al., 2022	2022	Use of Clinical Pathway Simulation and Machine Learning to Identify Key Levers for Maximizing the Benefit of Intravenous Thrombolysis in Acute Stroke	None	None	clinical events	good outcomes (modified Rankin Scale score of 0–1 at 3–6 mo, per 1000 emergency stroke admissions)	None	None	treatment usage; duration	comparing actual and predicted thrombolysis use and speed across the seven hospitals
Ashour & Kremer, 2013	2013	A simulation analysis of the impact of FAHP-MAUT triage algorithm on the Emergency Department performance measures	None	None	length of stay	Average Length Of Stay (LOS)	None	None	throughput, duration	Average throughput, Average time in ER, Average Time-To-Bed (TTB), Percentage of tardy patients.
D’Andrea et al., 2020	2020	A bronchial-airway gene-expression classifier to improve the diagnosis of lung cancer: Clinical outcomes and cost-effectiveness analysis	None	None	clinical events, mortality, QALY	cancer cases who went undetected and progressed to Stage II, and surgery related, cancer-related deaths	ICER	Costs, quality-adjusted expected life years (QALYs) and incremental cost-effectiveness ratios (ICERs)	distribution of surgical procedures done	the number of procedures with high risk of adverse events
Doubleday et al., 2022	2022	Risk controlled decision trees and random forests for precision Medicine	None	None	clinical events	mean decrease in HbA1c; hypoglycemic events per day	None	None	None	None
Hager et al., 2018	2018	Optimal two-stage dynamic treatment regimes from a classification perspective with censored survival data	None	None	clinical events	restricted survival time	None	None	None	None
Hunter-Zinck et al., 2019	2019	Predicting emergency department orders with multilabel machine learning techniques and simulating effects on length of stay	None	None	length of stay	length of stay	cost	order cost per visit	None	None
Kamalzadeh et al., 2021	2021	An Analytics-Driven Approach for Optimal Individualized Diabetes Screening	None	None	QALY, clinical events, mortality	Years Gained (SD) QALYs gained (SD) Macrovascular events prevented Microvascular events prevented Deaths prevented	cost, ICER	ICER, costs	duration	Improvement in TTD (time to diagnosis) % of Population screened each year
Kim et al., 2021	2021	Optimal Triage for COVID-19 Patients Under Limited Health Care Resources With a Parsimonious Machine Learning Prediction Model and Threshold Optimization Using Discrete-Event Simulation: Development Study	None	None	mortality	mortality rates, as calculated by n (total deaths) / n (total patients)	None	None	None	None
Lee et al., 2015 ("Applying…")	2015	Applying reinforcement learning techniques to detect hepatocellular carcinoma under limited screening capacity	None	None	clinical events	Early Stage Cancer detection rate	cost	cost savings	None	None
Lee et al., 2015 ("Transforming…")	2015	Transforming Hospital Emergency Department Workflow and Patient Care	None	None	length of stay	LOS	None	None	throughput	Patient volume
Misic et al., 2021	2021	A simulation-based evaluation of machine learning models for clinical decision support: application and analysis using hospital readmission	None	None	readmissions	Readmissions prevented	cost	Readmission cost savings, Net cost savings	throughput	Number of patients recruited on a prevention pathway
Rodriguez et al., 2022	2022	A Framework for Using Real-World Data and Health Outcomes Modeling to Evaluate Machine Learning-Based Risk Prediction Models.	None	None	mortality	5-year overall survival, number of 5-year pretransplant deaths, number of post-transplant deaths.	None	None	Referral rates	Referral rates
Rogers et al., 2023	2023	Optimizing the Implementation of Clinical Predictive Models to Minimize National Costs: Sepsis Case Study	None	None			cost	reduced costs of sepsis care	None	None
Tang et al., 2021	2021	Step-adjusted tree-based reinforcement learning for evaluating nested dynamic treatment regimes using test-and-treat observational data	None	None	clinical events	proportion of PSA values which are less than 5 out of all the PSA observations collected from the end of year 4 after diagnosis to the end of study.	None	None	None	None
Tardini et al., 2022	2022	Optimal Treatment Selection in Sequential Systemic and Locoregional Therapy of Oropharyngeal Squamous Carcinomas: Deep Q-Learning With a Patient-Physician Digital Twin Dyad	None	None	mortality, clinical events	overall survival, dysphagia rate	None	None	None	None
Thompson et al., 2023	2023	Evaluation of wait time saving effectiveness of triage algorithms	None	None	clinical events	LVO stroke outcomes, patients needed to treat for benefit (NNTB)	None	None	duration	mean waiting time (waiting time defined as the difference between the time when the image enters the queue and when it leaves the queue.); number of minutes faster needed to treat (MNT)
Tsai et al., 2019	2019	Data science for extubation prediction and value of information in surgical intensive care unit	None	None	Length of stay	days spent in ICU	cost	days spent in ICU	None	None
Wornow et al., 2023	2023	APLUS: A Python library for usefulness simulations of machine learning models in healthcare	None	None	QALY	quality-adjustment on lifespan	None	None	None	None
Ziegelmayer et al., 2022	2022	Cost-Effectiveness of Artificial Intelligence Support in Computed Tomography-Based Lung Cancer Screening	None	None	None	None	cost, QALY, ICER	cost-effectiveness (US dollars/QALY); incremental cost-effectiveness ratio (ICER)	None	None

## Sheet: Definitions of Eval Metrics
Metric Group	Definition
Patient Metrics	These metrics focus on direct patient-related outcomes and include indicators such as Length of Stay (LOS), which measures the duration of a patient's hospital admission; good outcomes, assessed by scores such as the modified Rankin Scale that evaluate recovery after treatments like stroke; mortality rates, which calculate the proportion of patients who die within a certain cohort; and overall su…
Cost Metrics	Cost Metrics in healthcare are essential for evaluating the economic impact and efficiency of medical interventions. These metrics include Costs and Order Cost per Visit, which detail the direct expenses associated with each healthcare service. Incremental Cost-Effectiveness Ratios (ICERs) are crucial for assessing the cost per additional health benefit, usually expressed in Quality-Adjusted Life…
Process Metrics	Process Metrics in healthcare critically assess the efficiency and effectiveness of clinical operations and workflows. Key metrics include Door-to-Doctor Time (DTDT), measuring the immediacy of care upon patient arrival; Thrombolysis Use and Speed, evaluating the administration rates of thrombolytic therapy across hospitals; and metrics like Average Throughput, Time in ER, and Time-To-Bed (TTB) t…
Provider Metrics	Provider Metrics in healthcare are essential indicators used to assess the performance and effectiveness of healthcare providers in relation to one of the Quadruple Aims: supporting provider well-being. These metrics may include measures such as provider satisfaction rates, clinical efficiency, adherence to treatment protocols, and the quality of patient-provider interactions. Such metrics are cr…

## Sheet: In Silico Eval Parameters
Authors	Year of Publication	Title	Provider Parameters		Patient Parameters		Cost Parameters		Process or Workflow Parameters
			Initialization Tags	Specific Parameters	Initialization Tags	Specific Parameters	Initialization Tags	Specific Parameters	Initialization Tags	Specific Parameters	CDS Model-related Parameters
Alenany & Cadi, 2020	2020	Modeling patient flow in the emergency department using machine learning and simulation	None	None	PL(sampled) PL(sampled) PL(sampled) PL(sampled) PL(sampled) PL(sampled)	Gender Arrival day Arrival hour Triage level Having X-Ray or not Having Lab tests or not	None	None	PL(estimated) PL(estimated) PL(estimated) PL(estimated) PL(estimated) PL(estimated) PL(estimated) PL(estimated) PL(estimated) PL Proposed(theory)	Patient arrival time Registration time Triage time The time of First Aid for pediatric intensive care patients The time of First Aid for intensive care patients The time of First Aid for Cardiac care patients Complementary tests durations: laboratory Complementary tests durations: radiology Complementary treatment durations Baseline ED scenario Number of additional nurses added in workflow	FAHP–MAUT model output (policy)
Allen et al., 2019	2019	Can clinical audits be enhanced by pathway simulation and machine learning? An example from the acute stroke pathway	None	None	RWD(estimated) RWD(estimated) RWD(estimated) PL(estimated)	Patient age 80+ or not (patients arriving within 4 hours of known onset) Ischaemic stroke Eligible for thrombolysis The probability of an additional good outcome (Modified Rankin Scale 0–1, no significant disability and able to carry out all usual activities) due to use of thrombolysis	None	None	Proposed(clinical practice) Proposed(clinical practice) RWD(estimated) RWD(estimated) RWD(estimated) RWD(estimated) RWD(estimated) RWD(estimated) RWD(estimated)	Allowed onset-to-treatment time for age up to 80 (mins) Allowed onset-to-treatment time for age up to 80+ (mins) Arrivals per year Onset time known Onset-to-arrival < 4hrs Onset-to-arrival time (mins) Arrival-to-scan < 4 hrs Arrival-to-scan time (mins) Scan-to-thrombolysis (mins)	Thrombolysis decision based on ML model
Allen et al., 2022	2022	Use of Clinical Pathway Simulation and Machine Learning to Identify Key Levers for Maximizing the Benefit of Intravenous Thrombolysis in Acute Stroke	None	None	RWD(empirical) RWD(empirical) RWD(empirical) RWD(empirical) RWD(estimated) RWD(estimated)	Patient characteristics (eg, age band, gender ethnicity) Patient comorbidities (eg, hypertension, prestroke diabetes, anticoagulant history); National Institutes of Health Stroke Scale; Other clinical features (eg, stroke type, transient ischemic attack in the last month); Patient aged 80+ Ischaemic stroke	None	None	RWD(empirical) RWD(empirical) RWD(estimated) RWD(estimated) RWD(estimated) RWD(estimated) RWD(estimated) RWD(estimated) RWD(estimated) RWD(estimated) RWD(estimated) RWD(estimated) RWD(estimated) RWD(estimated)	Hospital ID Pathway information (eg, onset to arrival minutes, onset known or unknown, mode of arrival, door-to-needle time) Allowable onset-to-needle time Stroke onset time known Onset-to-arrival time is less than 4 hours Stroke onset time known and onset-to-arrival time is less than 4 hours Onset-to-arrival time Arrival-to-scan time is less than 4 hours Arrival-to-scan time Time left to thrombo…
Ashour & Kremer, 2013	2013	A simulation analysis of the impact of FAHP-MAUT triage algorithm on the Emergency Department performance measures	None	None	RWD(Imputed)	ESI levels	None	None	PL(estimated) PL(estimated) Proposed(theoretical) Proposed(theoretical) Proposed(theoretical) PL(estimated) Proposed(theoretical) Proposed(theoretical) Proposed(theoretical)	Treatment time (Min) Arrival time Greeting area/time (Min) Registration area/time (Min) Triage area/time (Min) ED departments Waiting area total number of beds bed processing times
D’Andrea et al., 2020	2020	A bronchial-airway gene-expression classifier to improve the diagnosis of lung cancer: Clinical outcomes and cost-effectiveness analysis	None	None	RWD PL(estimated) PL(estimated) PL(estimated) PL(estimated) PL(estimated) PL(estimated) PL(estimated)	Patients Probability of pneumothorax (after BC) Probability of death (after lobectomy/segmentectomy) Probability of pneumothorax (after TTNA/B) Probability of death (after wedge resection) Probability of death for Stage I cancer (per year) Probability of death for Stage II cancer (per year) Utilities (Stage I caner, Stage II cancer, Surgical procedures, pneumothorax, baseline)	PL(estimated) PL(estimated)	Costs (CT scan, Bronchoscopy, TTNA (or TTNB), Lobectomy/segmentectomy, Wedge resection) BGC	PL(estimated) PL(estimated) PL(estimated) PL(estimated) TO BE UPDATED	F-FDG PET performance TTNA (or TTNB) performance Distribution of surgical procedures (Lobectomy/segmentectom, Wedge resection) Invasive procedures after BC + BGC Probability of cancer in the intermediate POM (probability of malignancy) group	CDS model (bronchial gene classifier) specificity and sensitivity
Doubleday et al., 2022	2022	Risk controlled decision trees and random forests for precision Medicine	None	None	Proposed(theoretical) Proposed(theoretical) Proposed(theoretical)	X - predictor space (e.g., patient characteristics) Y - efficacy at patient level (efficacy per mapping of X to A) R - risks per patient (risk per mapping of X to A)	None	None	Proposed(theoretical) Proposed(theoretical) Proposed(theoretical)	A - action space, prescribed treatment Tau - acceptable risk level Lambda - Penalty value every time expected risk is greater than Tau
Hager et al., 2018	2018	Optimal two-stage dynamic treatment regimes from a classification perspective with censored survival data	None	None	Proposed(theoretical) Proposed(theoretical) RWD(empirical) RWD(empirical,estimated for censored cases)	Synthetic patient baseline covariates Synthetic patient responses to A1 Age, gender, ethnicity, white blood cell count, platelet count, serum, creatinine, hemoglobin Adverse events and toxicities occuring after A1	None	None	Proposed(theoretical) Proposed(theoretical)RWD(empirical) RWD(empirical) RWD(empirical) RWD(empirical) Proposed(theoretical)	Censoring mechanism Action space A1 (Consolidation therapies, ATRA) A1 (ATRA with arsenic trioxide) A2 Maintenance therapy of ATRA A2 ATRA + Mtx + MP L (fixed cut-off time)
Hunter-Zinck et al., 2019	2019	Predicting emergency department orders with multilabel machine learning techniques and simulating effects on length of stay	None	None	None	None	RWD(estimated) RWD(estimated)	Lab costs Radiology costs	RWD(empirical) RWD(estimated) RWD(empirical) RWD(empirical) RWD(estimated) RWD(empirical) RWD(sampled)	Actual ordersets Runtime of predicted ordersets Runtime of actual ordersets Observed interval from triage to first seen Simulated interval from triage to first seen Observed interval from first seen to disposition Simulated interval from first seen to disposition	CDS-predicted ordersets (doctors orders)m comapared against actual scenario LOS and Costs
Kamalzadeh et al., 2021	2021	An Analytics-Driven Approach for Optimal Individualized Diabetes Screening	None	None	RWD(sampled) PL(estimated) PL(estimated) PL(estimated) PL(estimated) PL(estimated) PL(estimated) RWD(imputed)	Patients' characteristics Treatment or procedure effectiveness Annual utility decrease of living with prediabetes Annual utility decrease of living with undiagnosed diabetes Annual utility decrease of living with diagnosed diabetes Age-Adjusted mortality rate in U.S. in 2016 Age-adjusted mortality rate for diabetes in 2016 Transition probabilities	PL(estimated) PL(estimated) PL(estimated)	Cost of diabetes screening process Direct medical costs per year for new-onset diabetes Incremental direct medical costs per year for a patient with prediabetes	Proposed(theory) PL(estimated) PL(estimated) PL(estimated) PL(estimated)	Capacity constraints Reward - discount rate Uptake rate of diabetes screening Coefficient for the effectiveness of intervention represented as an increase in regression to health Coefficient for the effectiveness of intervention represented as a decrease in progression to diabetes	Observation probabilities for unscreened states from CDS model
Kim et al., 2021	2021	Optimal Triage for COVID-19 Patients Under Limited Health Care Resources With a Parsimonious Machine Learning Prediction Model and Threshold Optimization Using Discrete-Event Simulation: Development Study	None	None	RWD(estimated and plasmode sampling) PL(estimated)	Severity level probability and probability distribution Probability of death	None	None	Proposed(theoretical,simulated scenario) RWD(estimated) RWD(empirical)	Simulated Number of newly confirmed patients per day Maximum capacity of the ICU (Number of ICU beds) Real-world Influx scenario epidemic incidence curves (H1, H2, H3, H4)	Optimal threshold for the predictive CDS model
Lee et al., 2015 ("Applying…")	2015	Applying reinforcement learning techniques to detect hepatocellular carcinoma under limited screening capacity	None	None	RWD(sampled) RWD(sampled) RWD(sampled) RWD(sampled) RWD(sampled) RWD(sampled) RWD(sampled) RWD(sampled) RWD(imputed) RWD(imputed) RWD(imputed)	Age Black ethnicity Blood platelet count Ever having been a smoker Alkaline phosphatase Presence of esophageal varices "Standard deviation of all alphafeto-protein (AFP) readings while under surveillance" "Rate of AFP rise over time, determined by ordinary least squares estimate of all AFP readings while under surveillance" Tumor size (for patients who enter the Imaging module and are detected to…	None	None	Proposed(theoretical) Proposed(theoretical) Proposed(actual practice) Proposed(theoretical CDS parameter) Proposed(theoretical CDS parameter) Proposed(theoretical)	Decision epochs Planning horizon Patient panel size Indifference zone method confidence level Indifference zone width Screening capacity	RL-based CDS outputs subset K of patients to be screened
Lee et al., 2015 ("Transforming…")	2015	Transforming Hospital Emergency Department Workflow and Patient Care	None	None	RWD(empirical) RWD(empirical) RWD(empirical) RWD(empirical) RWD(empirical) RWD(empirical) RWD(empirical) RWD(empirical) RWD(empirical) RWD(empirical) RWD(empirical)	Registration; ED Admission time Triage Laboratory orders Laboratory result Doctor assessment Observation Discharge Vital statistics Acuity level Discharge data i.e., discharge time Diagnosis i.e., disease type	RWD(empirical)	Payer type i.e., Insurance type	Proposed(domain experience); or RWD(empirical) Proposed(domain experience); or RWD(empirical) Proposed(theoretical) RWD(estimated) RWD(estimated) RWD(estimated)	ED System workflow ED/Hospital Zones System improvement strategies Sampled treatment times Sampled wait times Individual service times for lab turnarond	CDS determines potential readmission status (72-hr and 30-day readmission)
Misic et al., 2021	2021	A simulation-based evaluation of machine learning models for clinical decision support: application and analysis using hospital readmission	Proposed(theoretical) Proposed(theoretical)	Provider schedule Provider effectiveness	RWD(empirical)	Patients' characteristics	None	None	None	None	CDS determines readmission probability
Rodriguez et al., 2022	2022	A Framework for Using Real-World Data and Health Outcomes Modeling to Evaluate Machine Learning-Based Risk Prediction Models.			RWD(sampled) RWD(imputed)	Patients' characteristics Organ matching indicator	None	None	PL(estimated) PL(estimated) RWD(sampled)	Listing (evaluation time) Organ allocation Organ flow	CDS is a referral decision support based on patient risk levels
Rogers et al., 2023	2023	Optimizing the Implementation of Clinical Predictive Models to Minimize National Costs: Sepsis Case Study	Proposed(theoretical)	Physician Adherence (gamma)	None	None	Proposed(theoretical) RWD(estimated)	Cost of false alarms (alpha) Cost of missing sepsis (Cost_FN)	RWD(estimated) RWD(estimated) Proposed(theoretical)	N_septic N_controls Fixed sensitivity (80%)	CDS AUC and accuracy levels were varied in the simulation
Tang et al., 2021	2021	Step-adjusted tree-based reinforcement learning for evaluating nested dynamic treatment regimes using test-and-treat observational data	None	None	Proposed(theoretical) Proposed(theoretical) Proposed(theoretical) Proposed(theoretical) Proposed(theoretical) Proposed(theoretical) Proposed(theoretical) RWD(empirical) RWD(empirical) RWD(empirical) RWD(empirical) RWD(empirical)	Patient preference ratio X1 N(0, 1) X2 N(0, 1) X3 N(0, 1) X4 N(mu, Sigma) X5 N(mu, Sigma) Sample sizes (n = 1000, 2000) Age Race Baseline biopsy results Baseline PSA Follow-up biopsy results	None	None	Proposed(theoretical) Proposed(theoretical) PL(estimated) Proposed(theoretical) Proposed(theoretical) Proposed(theoretical) Proposed(theoretical) Proposed(theoretical) Proposed(theoretical) Proposed(theoretical) Proposed(theoretical) Proposed(theoretical) Proposed(theoretical) Proposed(theoretical) Proposed(experience) Proposed(experience) Proposed(theoretical) Proposed(theoretical)	Two test actions in the test step Three treat actions in the treat step Outcome of interest: Sum of intervening rewards Optimal test or treat have highest expected reward Equal reward: Suboptimal test or treat actions Unequal reward: Suboptimal test or treat actions Stage 1: Test step, Bernoulli Reward: Some function of covariates and patient history (action and new results) Stage 1: Treat step, …	Propensity Model; Conditional Mean model (rewards); Overall SAT or CART inspired CDS model.
Tardini et al., 2022	2022	Optimal Treatment Selection in Sequential Systemic and Locoregional Therapy of Oropharyngeal Squamous Carcinomas: Deep Q-Learning With a Patient-Physician Digital Twin Dyad	None	None	RWD(sampled) RWD(imputed) RWD(imputed) RWD(imputed)	Group 1: pretreatment features (before D1) Group 2: Group 2: Post-Induction chemotherapy variables (after D1 and before D2) Group 3: Post-Concurrent Chemotherapy variables (after D2 and before D3) Group 4: Primary Outcomes (after D3)	None	None	Proposed(theoretical)	Treatment decision options	RL-based CDS model suggests treatment decisions as an output from a a Deep Q-learning algorithm
Thompson et al., 2023	2023	Evaluation of wait time saving effectiveness of triage algorithms	Proposed(theoretical distribution)	Radiologist’s reading rates for patient image	Proposed(theoretical) Proposed(theoretical)	The fraction of emergent patient images with respect to all patient images Disease prevalence	None	None	Proposed(theoretical) Proposed(theoretical) Proposed(theoretical)	Arrivals of patient images Traffic intensity Number of radiologists on-site
Tsai et al., 2019	2019	Data science for extubation prediction and value of information in surgical intensive care unit	None	None	RWD(sampled) Proposed(domain experience)	Patients' characteristics Uncessful extubation (reintubation) results to more ICU days	Proposed(domain experience) Proposed(domain experience) Proposed(domain experience)	Cost of deciding "not extubate" (clinical experience) Expected value of perfect information Expected value of experimentation (use BPN)	Proposed (domain experience)	Patients with successfully extubation are kept in ICU for another day	CDS is a backpropagation neural network. Model is fixed in the simulation while input patient features are varied by plasmode sampling.
Wornow et al., 2023	2023	APLUS: A Python library for usefulness simulations of machine learning models in healthcare	Proposed(theoretical) Proposed(theoretical) Proposed(theoretical)	Capacity of cardiovascular specialist Probability that the attending physician reads the alert Capacity a centralized team of nurses	RWD(sampled) RWD(imputed) PL(estimated)	Patients' characteristics ABI score Utility estimates	None	None	Proposed(theoretical) PL(estimated)	Number of patients per day Alert threshold	CDS predicts PAD risk and is included in the simulation by varying alert threholds on the CDS output probabilities
Ziegelmayer et al., 2022	2022	Cost-Effectiveness of Artificial Intelligence Support in Computed Tomography-Based Lung Cancer Screening	None	None	PL(estimated) Proposed(theoretical) Proposed(theoretical) PL(estimated) PL(estimated) Proposed(theoretical) PL(estimated) PL(estimated) Proposed(theoretical) PL(estimated) PL(estimated) PL(estimated) Proposed(theoretical) PL(estimated) Proposed(theoretical)	Age at diagnostic procedure Discount rate Markov model time Assumed WTP No BC Follow up if false positive Curative therapy BC/resection cost BC undetected BC after resection Therapy BC, palliative Dead Probability: Death if no BC but suspicious nodule Probability: Death after curative resection Probability: Recurrence after resection Probability: Death with undetected BC Probability: Death with p…	PL(estimated) Proposed, theoretical PL(estimated) PL(estimated) Proposed, theoretical PL(estimated) PL(estimated) Proposed, theoretical	Costs for outcome: CT Costs for outcome: No BC Costs for outcome: Follow up if false positive Costs for outcome: Curative therapy BC/resection cost Costs for outcome: BC undetected Costs for outcome: BC after resection Costs for outcome: Therapy BC, palliative Costs for outcome: Dead	PL(estimated) Proposed(theoretical) Proposed(theoretical) Proposed(theoretical) PL(estimated) PL(estimated) PL(estimated)	Pre-test-Probability of BC Discount rate Markov model time Markov model time Probability: Verification of suspicious nodule as no BC Probability: Resection rate of BC after early detection Probability: Detection of initially undetected BC Probability: Resection rate of BC after delayed detection

## Sheet: Definition of Eval Parameters
Parameter Group	Definition	Parameter Initialization Tags	Parameter Initialization Description	Example Studies
Patient parameters	Patient: Parameters detailing the patient's health status, including mortality risk, comorbidities, disease progression, and preferences for specific interventions.	PL(estimated)	Estimated from distributions of past literature (i.e., QALY)	Kamalzadeh et al., 2021
		Synthetic	Created hypothetical populations or cohorts with characteristics that are arbitrarily defined or based on the distribution of other datasets (i.e., a synthetic cohort of newly infected patients)	Kamalzadeh et al., 2021
		Retrospective(CT)	Used clinical trial data	D’Andrea et al., 2020
		RWD(imputed)	Calculated an additional feature for patients from existing features i.e., feature engineering	Ashour & Kremer, 2013
		RWD(estimated)	Estimated the parameter values based on historical data (i.e., propensity score)	Tang et al., 2021
		RWD(empirical)	Drawn from observational studies
		RWD(sampled)	Simulations that sampled entries from a study cohort	Rodriguez et al., 2022
Costs, Provider, and Workflow parameters	Costs: Parameters that quantify the monetary expenses associated with a particular clinical scenario. Provider: Parameters that characterize the healthcare providers' capacity, including the number of patients they can accommodate in a given timeframe, their effectiveness, adherence to alerts, work schedules, and the number of providers available in a given timeframe. Workflow: Parameters that ou…	PL(estimated)	Estimated from past literature (cost data from Centers for Medicare & Medicaid)	D’Andrea et al., 2020
		Synthetic	Created hypothetical cost/workflow scenarios with characteristics that are arbitrarily defined or based on the distribution of other datasets	Kim et al., 2021
		Proposed(theoretical)	Proposed by researchers without explicit reasons (e.g., screening capacity, scenario definition)	Lee et al., 2015b
		RWD(estimated)	Estimated parameter values based on historical real-world data (e.g., process or procedure duration)	Hunter-Zinck et al., 2019
		RWD(empirical)	Directly using real-world historical data (e.g., real-world epidemic influx scenario)	Kim et al., 2021
		RWD(sampled)	Simulations that sampled entries from historical workflow data	Rodriguez et al., 2022

## Sheet: Table 2
Authors	Country Of Research	CDS Domain of Application	CDS Specific Aim and Aim Classification	In Silico Evaluation Objective	Reported Simulation Paradigm (DES, ABM, SD, Markov, etc)
Rogers et al., 2023	USA	Infectious diseases	Sepsis onset risk; Prognostic	SBO	Decision threshold cost sensitivity analysis
Thompson et al., 2023	USA	Radiology	Lung disease risk; Triage	OCSA	Markov; STM, individual-based
Wornow et al., 2023	USA	Cardiology	Peripheral arterial disease risk; Diagnostic (Screening)	OCSA	DES with DCA
Allen et al., 2022	UK	ED	Thrombolysis use; Prescriptive	OCSA	DES (not reported)
Doubleday et al., 2022	USA	None reported, Domain-agnostic	Optimal treatment; Prescriptive	SBO	Risk-adjusted Decision Tree (or Random Forest) Optimization; Resemblance to DTRO
Rodriguez et al., 2022	USA	Organ transplant	Mortality risk; Prognostic	OCSA	STM (microsimulation)
Tardini et al., 2022	USA & Italy	Oncology	Survival, toxicity incidence; Prescriptive,Prognostic	SBO	STM (not reported); RL for optimization
Ziegelmayer et al., 2022	Germany	Oncology	Lung cancer screening; Diagnostic (Screening)	OCSA	Markov; STM (cohort-based simulation)
Kamalzadeh et al., 2021	USA	Endocrinology	Diabetes risk; Diagnostic (Screening)	SBO	STM: Various Markov models; POMDP optimization
Kim et al., 2021	South Korea	Infectious diseases	Maximum severity level; Prognostic,Triage	OCSA	DES
Misic et al., 2021	USA	ED	Readmission risk; Prognostic	OCSA	DES (not reported)
Tang et al., 2021	USA	Oncology	Optimal treatment; Prescriptive	SBO	multi-stage decision-making; RL for optimization
Alenany & Cadi, 2020	USA & France	ED	Readmission risk; Triage	OCSA	DES (not reported)
D’Andrea et al., 2020	USA	Oncology	Lung cancer status; Diagnostic	OCSA	DES
Allen et al., 2019	UK	ED	Thrombolysis use; Prescriptive	OCSA	DES (not reported)
Hunter-Zinck et al., 2019	USA	ED	Doctors orders; Prescriptive	OC	DES (not reported); Time-to-event data
Tsai et al., 2019	Taiwan	Intensive Care	Extubation failure; Prognostic	OCSA	Bayesian Decision Tree Analysis
Hager et al., 2018	USA	Oncology	Survival, adverse events; Prescriptive	SBO	DTRO
Lee et al., 2015 ("Applying…")	USA	Oncology	Optimal screening policy; Diagnostic (Screening)	SBO	DES; RL for optimization
Lee et al., 2015 ("Transforming…")	USA	ED	Readmission risk; Prognostic	SBO	ABM
Ashour & Kremer, 2013	USA	ED	Triage; Triage	OC	DES
OC: Outcome comparison
OCSA: Outcome comparison with Sensitivity Analysis
SBO: Simulation-based optimization
DES: Discrete events optimization
DTRO: Dynamic treatment regimes
ABM: Agent-based modeling
STM: State transition models
DCA: Decision curve analysis
RL: Reinforcement learning
ED: Emergency Department

## Sheet: Table 4
Authors	In Silico Evaluation Metrics				Simulation Parameters
	Provider Metrics	Patient Metrics	Cost Metrics	Process Metrics	Provider Parameters	Patient Parameters	Cost Parameters	Process Parameters
Rogers et al., 2023			✔		✔		✔	✔
Thompson et al., 2023		✔		✔	✔			✔
Wornow et al., 2023		✔			✔	✔		✔
Allen et al., 2022		✔		✔		✔		✔
Doubleday et al., 2022		✔				✔		✔
Rodriguez et al., 2022		✔		✔		✔		✔
Tardini et al., 2022		✔				✔		✔
Ziegelmayer et al., 2022			✔			✔		✔
Kamalzadeh et al., 2021		✔	✔	✔		✔	✔	✔
Kim et al., 2021		✔				✔		✔
Misic et al., 2021		✔	✔	✔	✔	✔
Tang et al., 2021		✔				✔		✔
Alenany & Cadi, 2020		✔		✔		✔		✔
D’Andrea et al., 2020		✔	✔	✔		✔	✔	✔
Allen et al., 2019		✔		✔		✔		✔
Hunter-Zinck et al., 2019		✔	✔			✔	✔	✔
Tsai et al., 2019		✔	✔			✔		✔
Hager et al., 2018		✔				✔		✔
Lee et al., 2015 ("Applying…")		✔	✔		✔	✔		✔
Lee et al., 2015 ("Transforming…")		✔		✔		✔	✔	✔
Ashour & Kremer, 2013		✔		✔		✔		✔
